# Supplementary material for: Predator–prey mass ratio drives microbial activity under dry conditions in Sphagnum peatlands
Source: Ecol Evol. 2018 May 12;8(11):5752–64. doi: 10.1002/ece3.4114 (PMC6010735; doi:10.1002/ece3.4114)
Supplement: Supplementary file 7 [file ECE3-8-5752-s007.xlsx]

## Sheet: Sheet1
Supplementary 5 Biomass of different microbial groups (expressed in mgC · m-2; TA - testate amoebae), Sphagnum moisture content (Moisture) and phenoloxidase activity (PO). MW – moderately wet plots (Forbonnet); MD – moderatelty dry (Forbonnet); W – wet (Linje); NAT – natural condition (Linje); ED – extremely dry (Linje). Depth – Sphagnum segment: A – 0-3 cm (upper segment), B – 3-6 cm (lower segm…
	Bacteria	Microalgae	Cyanobacteria	TA	Ciliates	Rotifers	Fungi	Nematodes	Depth	Hydrology	Moisture	PO	pH	Phenols	Site
2DA	92.8065	4.08414	6.29391	37.5945	0.02709	7.35042	8.14119	1.92468	A	ED	10.6	0.0046	4.58	1.984	Linje
2DB	239.643	4.37826	0.96234	49.8005	1.07328	8.37468	34.5501	0.4773	B	ED	68.1	0.0023	4.58	1.984	Linje
3WA	182.497	5.62827	16.8074	121.744	0.48633	15.6129	14.0249	2.78511	A	W	89.9	0.0288	4.58	2.0305	Linje
3WB	199.782	4.07253	1.26549	42.3249	0.40635	15.4684	35.8194	0.51213	B	W	91.1	0.0105	4.58	2.0305	Linje
4CA	108.269	5.34705	7.22916	18.8663	0.04386	5.13162	5.07486	0.82302	A	NAT	62	0.0051	4.65	2.058	Linje
4CB	112.311	6.47838	1.35579	32.032	0.81915	8.72427	17.0667	0.97008	B	NAT	83.9	0.0099	4.65	2.058	Linje
5DA	159.436	1.92339	10.8734	7.4433	0.00387	5.23869	24.4145	0.57276	A	ED	10.6	0.0053	4.55	1.857	Linje
5DB	215.411	3.87774	1.10553	13.0367	0.01806	2.8767	23.002	1.26678	B	ED	68.1	0.0023	4.55	1.857	Linje
7CA	222.862	8.84424	11.4075	62.7882	0.75207	16.1869	12.433	1.85502	A	NAT	62	0.014	4.87	1.479	Linje
7CB	288.814	5.59731	0.387	42.0514	0	11.5455	41.9031	1.43706	B	NAT	83.9	0.0154	4.87	1.479	Linje
8CA	145.903	5.93271	6.71832	98.0207	0.51213	11.8048	4.83492	1.55445	A	NAT	62	0.01016	4.79	1.453	Linje
8CB	265.497	4.7343	0.8772	56.6323	1.05006	11.8112	22.1725	2.2962	B	NAT	83.9	0.0041	4.79	1.453	Linje
10WA	331.901	6.08364	18.6302	70.0922	0.58566	8.65203	21.4295	1.83954	A	W	96.6	0.0209	4.61	1.9275	Linje
10WB	227.212	3.48687	2.05368	42.9983	0.5289	12.4008	44.5373	0.64242	B	W	91.1	0.0105	4.61	1.9275	Linje
12CA	217.65	4.57047	6.25779	45.6041	0.25542	11.0231	18.0794	1.1997	A	NAT	62	0.0138	4.84	1.688	Linje
12CB	260.006	2.57355	1.35579	28.1168	1.16745	13.1077	62.1922	1.21389	B	NAT	83.9	0.008	4.84	1.688	Linje
13DA	116.507	4.10865	2.18397	21.0876	0.09288	4.09059	13.972	0.41796	A	ED	10.6	0.0084	4.71	1.4885	Linje
13DB	259.691	7.11048	5.8953	61.2931	0.18447	12.9077	85.1013	0.72111	B	ED	68.1	0.002	4.71	1.4885	Linje
14WA	159.14	7.2627	9.39636	105.211	1.52478	14.8466	10.8399	1.39191	A	W	89.9	0.0183	4.74	1.7415	Linje
14WB	297.058	10.0156	16.2759	56.9251	1.26291	10.0684	30.5795	0.60243	B	W	91.1	0.0095	4.74	1.7415	Linje
16WA	212.637	3.26886	5.6631	122.826	0.34572	12.2898	8.09217	1.52607	A	W	89.9	0.0288	4.44	1.378	Linje
16WB	289.948	6.69768	5.99463	63.25	1.07199	12.0434	48.455	1.10811	B	W	91.1	0.009	4.44	1.378	Linje
19WA	177.451	2.67675	10.0233	29.7603	0.07353	10.0556	7.8303	1.54155	A	W	96.6	0.0209	4.67	1.537	Linje
19WB	272.7	10.2387	10.8566	43.0357	0.59469	9.24672	103.919	1.78278	B	W	91.1	0.0099	4.67	1.537	Linje
22DA	119.291	0.95073	12.4498	6.81636	0.00258	3.30756	25.7974	0.23349	A	ED	10.6	0.0069	4.05	1.778	Linje
22DB	275.653	3.17856	15.6606	37.1133	0.2064	11.4552	123.63	1.04361	B	ED	68.1	0.0015	4.05	1.778	Linje
23DA	164.07	0.88365	3.80421	3.48171	0	1.34934	13.8985	0.17415	A	ED	10.6	0.0069	4.33	1.6975	Linje
23DB	112.659	1.82406	3.84291	27.9633	0.08127	7.86771	87.1318	2.51034	B	ED	68.1	0.002	4.33	1.6975	Linje
24CA	182.293	1.9221	24.4713	8.70879	0.39861	13.4818	18.7102	1.81632	A	NAT	71.4	0.0084	4.11	1.4985	Linje
24CB	201.126	3.18114	5.82564	35.0751	0.47472	24.7693	112.133	5.54829	B	NAT	83.9	0.01	4.11	1.4985	Linje
25WA	246.62	6.19974	4.81557	49.4199	3.05214	10.5741	17.7904	0.93267	A	W	89.9	0.0183	3.98	1.639	Linje
25WB	395.702	20.0208	8.62881	30.6762	1.44222	8.60301	100.002	2.5155	B	W	91.1	0.008	3.98	1.639	Linje
26DA	193.224	9.81948	13.5773	22.0835	0.06966	4.84395	5.57925	0.34185	A	ED	10.6	0.0069	4.14	1.9435	Linje
26DB	200.526	6.76863	28.8509	25.3704	0.33669	9.02355	46.5883	2.51679	B	ED	68.1	0.002	4.14	1.9435	Linje
32CA	101.47	5.04648	4.62594	18.7514	0.5031	7.81611	10.7109	0.60243	A	NAT	62	0.0095	4.37	1.692	Linje
32CB	210.477	4.02222	10.102	50.0726	0.18189	7.39686	49.0703	5.7792	B	NAT	83.9	0.01	4.37	1.692	Linje
08_1A	61.5717	44.2599	0.5547	44.9952	0.9546	70.6017	27.4899	17.2602	A	MD	67.6	0.0159	3.8	1.44	Forbonnet
08_2A	75.7101	48.7362	1.5222	22.2525	0.9933	23.5038	8.7333	5.7792	A	MD	85.5	0.015	3.4	1.054	Forbonnet
08_3A	87.8361	84.6756	5.9082	66.0867	0.1419	31.5792	26.1741	7.74	A	MD	59.6	0.0236	3.03	1.109	Forbonnet
08_4A	57.4566	72.2271	0.2838	54.1026	5.4438	54.6702	9.2106	10.4619	A	MD	89.3	0.0083	3.8	1.307	Forbonnet
08_5A	113.791	74.8458	15.3123	29.6958	22.8588	52.2063	16.8216	12.2163	A	MD	93.1	0.0159	3.8	1.236	Forbonnet
08_6A	62.9133	110.489	17.1699	73.6461	6.9273	56.631	7.2885	6.4629	A	MD	68.6	0.0157	3.03	1.42	Forbonnet
08_7A	66.1667	28.2071	0.88236	58.6537	3.7797	29.372	5.13291	3.26112	A	MW	91.6	0.007	3.84	1.042	Forbonnet
08_8A	59.22	12.7504	0.47214	87.4349	5.13291	80.0974	1.97757	14.8608	A	MW	91.6	0.0082	3.82	0.977	Forbonnet
08_9A	76.4893	32.6125	12.1583	125.322	3.38238	29.452	1.35579	3.91773	A	MW	84.9	0.0031	3.84	1.053	Forbonnet
08_10A	62.8991	25.2066	0.26187	52.8926	6.09396	43.0022	5.28126	12.5027	A	MW	86	0.008	3.77	0.926	Forbonnet
08_11A	72.3677	50.5693	0.9159	59.0252	2.42907	39.6843	6.15717	9.22866	A	MW	78.4	0.0081	3.95	1.14	Forbonnet
08_12A	59.3787	35.1267	5.04003	111.849	2.51163	52.939	5.80113	7.0692	A	MW	78	0.0047	3.84	1.193	Forbonnet
08_1B	108.876	23.994	1.032	86.43	5.16	65.79	26.058	43.473	B	MD	87.9	0.024	3.65	1.44	Forbonnet
08_2B	189.114	34.443	21.93	133.515	3.096	75.336	25.929	15.867	B	MD	90.4	0.046	3.71	1.054	Forbonnet
08_3B	143.706	18.705	0.516	119.454	11.223	30.573	54.954	6.708	B	MD	87.7	0.011	3.77	1.109	Forbonnet
08_4B	103.329	66.306	0.387	141.642	56.502	101.265	36.249	34.056	B	MD	91.2	0.019	3.65	1.307	Forbonnet
08_5B	235.683	18.318	13.545	129.516	26.058	91.977	52.761	24.897	B	MD	92	0.033	3.71	1.236	Forbonnet
08_6B	134.031	35.733	4.902	175.44	20.511	116.229	77.658	26.961	B	MD	90.6	0.022	3.77	1.42	Forbonnet
08_7B	101.252	29.7345	0.9546	91.7319	6.5016	45.5628	69.4149	7.5465	B	MW	92.1	0.041	3.74	1.042	Forbonnet
08_8B	97.2402	4.7472	0.2322	66.6285	13.8159	54.1929	57.3276	32.2629	B	MW	91.2	0.018	3.55	0.977	Forbonnet
08_9B	96.2985	3.7152	0.8127	80.0445	1.9479	39.4095	65.5062	14.6415	B	MW	90.7	0.014	3.74	1.053	Forbonnet
08_10B	94.0926	13.8417	0.4128	91.2933	10.2684	63.9453	60.2301	26.1225	B	MW	81.8	0.021	3.85	0.926	Forbonnet
08_11B	92.0544	7.5852	0.3999	91.0611	6.0888	66.9381	71.2467	41.5509	B	MW	89.8	0.008	3.81	1.14	Forbonnet
08_12B	87.5652	5.7663	0.3483	64.7064	6.9531	32.5725	60.759	14.1126	B	MW	90.5	0.011	3.74	1.193	Forbonnet
